# Supplementary material for: Investigating the Mechanisms of 15-PGDH Inhibitor SW033291 in Improving Type 2 Diabetes Mellitus: Insights from Metabolomics and Transcriptomics
Source: Metabolites. 2024 Sep 20;14(9):509. doi: 10.3390/metabo14090509 (PMC11434390; doi:10.3390/metabo14090509)
Supplement: Supplementary file 1 [file metabolites-14-00509-s001.zip › Supplementary Tables.xlsx]

## Sheet: Supplementary Table S1
Supplementary Table S1. The overlapped differentially changed metabolites between "Model vs. Control" and "SW033291 vs. Model" comparisons in serum metabolomics
No.	Metabolite	Formula	Model vs. Control					SW033291 vs. Model
			VIP	p-value	FC	Log2(FC)	up-down-Regulation	VIP	p-value	FC	Log2(FC)	up-down-Regulation
1	P–Hydroxyphenyl Acetic Acid	C8H8O3	1.42024	0.0308976	0.72295	-0.468032	insignificant	1.87255	0.0170731	0.211139	-2.24373	down
2	6-Hydroxynicotinic Acid	C6H5NO3	1.8222	0.00366629	0.176473	-2.50248	down	1.33141	0.0479361	1.78089	0.832599	insignificant
3	L-Thyroxine	C15H11I4NO4	1.63153	0.00239087	1.49895	0.58395	insignificant	1.87098	0.012711	0.797694	-0.326092	insignificant
4	Pantothenate	C9H17NO5	1.63792	0.00459016	1.81812	0.862446	insignificant	1.4138	0.0427675	0.707607	-0.49898	insignificant
5	Mandelic Acid	C8H8O3	1.42024	0.0308976	0.72295	-0.468032	insignificant	1.87255	0.0170731	0.211139	-2.24373	down
6	LPE(16:0/0:0)	C21H44NO7P	1.50702	0.0253767	0.815568	-0.294123	insignificant	1.81913	0.0085282	0.832405	-0.264642	insignificant
7	LPE(14:0/0:0)	C19H40NO7P	1.59549	0.00615562	0.636876	-0.650916	insignificant	1.51698	0.0417647	0.702624	-0.509174	insignificant
8	AA	C20H32O2	1.36023	0.0303892	1.29625	0.374338	insignificant	1.69339	0.0197434	0.800189	-0.321588	insignificant
9	2-(4-Hydroxyphenyl)ethanol	C8H10O2	1.57515	0.0262038	0.803753	-0.315175	insignificant	1.69517	0.019362	0.919364	-0.121292	insignificant
10	12,13-epoxyoctadecenoic acid (12,13-EpOME)	C18H32O3	1.62721	0.0012589	0.137708	-2.86032	down	1.89179	0.0155044	4.92246	2.29938	up
11	9,10-epoxyoctadecenoic acid (9,10-EpOME)	C18H32O3	1.62721	0.0012589	0.137708	-2.86032	down	1.89179	0.0155044	4.92246	2.29938	up
12	FFA(20:4)	C20H32O2	1.3943	0.0240319	1.3007	0.379293	insignificant	1.80719	0.00965185	0.796116	-0.32895	insignificant
13	LPE(0:0/22:4)	C27H48NO7P	1.92462	5.39143e-05	2.91441	1.54321	up	2.0481	0.00125478	0.652879	-0.615111	insignificant
14	LPE(22:4/0:0)	C27H48NO7P	1.92462	5.39143e-05	2.91441	1.54321	up	2.0481	0.00125478	0.652879	-0.615111	insignificant
15	LPE(0:0/22:5)	C27H46NO7P	1.9639	0.000220439	10.2371	3.35574	up	1.65085	0.0230992	0.669167	-0.579563	insignificant
16	LPE(22:5/0:0)	C27H46NO7P	1.9639	0.000220439	10.2371	3.35574	up	1.65085	0.0230992	0.669167	-0.579563	insignificant
17	LPE(0:0/16:0)	C21H44NO7P	1.50702	0.0253767	0.815568	-0.294123	insignificant	1.81913	0.0085282	0.832405	-0.264642	insignificant
18	2-Hydroxycaprylic acid	C8H16O3	1.7102	0.00159566	1.31369	0.39363	insignificant	2.24108	0.00174198	6.1468	2.61984	up
19	Tridecanedioic acid	C13H24O4	1.94704	2.29561e-06	1.21987	0.286731	insignificant	2.1121	6.51778e-05	0.878816	-0.186366	insignificant
20	Rhapontigenin	C15H14O4	1.68077	0.00472902	0.106471	-3.23146	down	1.87005	0.00763052	5.957	2.57459	up
21	Phosphatidylethanolamine lyso alkenyl 16:0	C21H44NO6P	1.8692	0.000460314	1.81331	0.858627	insignificant	1.63065	0.0354746	0.715503	-0.482969	insignificant
22	3-Deoxyguanosine	C10H13N5O4	1.38059	0.0280394	1.64065	0.714263	insignificant	1.554	0.036077	0.639366	-0.645286	insignificant
23	FFA(22:4)	C22H36O2	1.56352	0.00594698	1.48748	0.572874	insignificant	1.78217	0.0129927	0.7447	-0.425269	insignificant
24	Glu-Thr	C9H16N2O6	1.35692	0.0119121	3.51103	1.81189	up	1.54123	0.0213658	0.31693	-1.65776	down
25	FAHFA(8:0/10:0)	C18H34O4	1.95448	5.82513e-05	5.42986	2.44092	up	2.21037	1.89184e-05	0.16517	-2.59798	down
26	AM-1235	C24H21FN2O3	1.58779	0.00290987	0.478771	-1.06259	down	2.00529	0.000325699	2.58535	1.37036	up
27	Asn-Pro	C9H15N3O4	1.48753	0.0202928	2.16675	1.11553	up	1.48475	0.0419263	1.45971	0.545686	insignificant
28	Trigonelline	C7H7NO2	1.8222	0.00366629	0.176473	-2.50248	down	1.33141	0.0479361	1.78089	0.832599	insignificant
29	Dl-2-Aminooctanoic Acid	C8H17NO2	1.69964	0.00417463	1.51203	0.59649	insignificant	2.25292	0.000295673	12.8996	3.68926	up
30	LPC(0:0/14:0)	C22H46NO7P	1.80782	0.000586889	0.700002	-0.51457	insignificant	1.89747	0.00259614	0.79115	-0.337977	insignificant
31	LPC(16:0/0:0)	C24H50NO7P	1.4417	0.0322308	1.02711	0.0385964	insignificant	1.72142	0.0154587	0.975588	-0.0356555	insignificant
32	Imidazoleacetic acid	C5H6N2O2	1.72334	0.00337183	1.56571	0.64682	insignificant	1.90399	0.0160548	0.739287	-0.435793	insignificant
33	Kojibiose	C12H22O11	1.43534	0.0430578	2.03951	1.02822	up	1.6833	0.0480819	0.508097	-0.976825	insignificant
34	1-Deoxyvaleric-acid	C15H22O2	1.35663	0.043744	0.939834	-0.0895225	insignificant	1.86122	0.0134677	1.08817	0.121898	insignificant
35	LPC(0:0/22:4)	C30H54NO7P	1.95229	2.95573e-05	2.68972	1.42745	up	1.89863	0.00182587	0.721543	-0.470844	insignificant
36	LPC(22:4/0:0)	C30H54NO7P	1.95229	2.95573e-05	2.68972	1.42745	up	1.89863	0.00182587	0.721543	-0.470844	insignificant
37	LPC(0:0/20:3)	C28H52NO7P	1.61471	0.00418107	1.65506	0.726887	insignificant	1.80403	0.0126646	0.717885	-0.478175	insignificant
38	LPC(20:3/0:0)	C28H52NO7P	1.61471	0.00418107	1.65506	0.726887	insignificant	1.80403	0.0126646	0.717885	-0.478175	insignificant
39	LPC(0:0/20:4)	C28H50NO7P	1.72213	0.00397788	1.35952	0.443096	insignificant	1.98745	0.00169243	0.88208	-0.181018	insignificant
40	LPC(20:4/0:0)	C28H50NO7P	1.72213	0.00397788	1.35952	0.443096	insignificant	1.98745	0.00169243	0.88208	-0.181018	insignificant
41	LPC(18:1/0:0)	C26H52NO7P	1.82665	0.000135092	1.40073	0.486177	insignificant	1.97281	0.00169805	0.837912	-0.25513	insignificant
42	LPC(0:0/16:0)	C24H50NO7P	1.4417	0.0322308	1.02711	0.0385964	insignificant	1.72142	0.0154587	0.975588	-0.0356555	insignificant
43	Carnitine C17:1:DC	C24H43NO6	1.30762	0.041426	1.41954	0.505427	insignificant	1.70779	0.0178139	0.66832	-0.581389	insignificant
44	Carnitine C18:2-OH	C25H45NO5	1.79666	0.0110193	0.39896	-1.32568	down	1.57891	0.0303546	0.746685	-0.421429	insignificant
45	Carnitine C18:0	C25H49NO4	1.7104	0.00189649	1.42531	0.511273	insignificant	1.74672	0.0101459	0.782015	-0.354732	insignificant
46	Carnitine C14:2	C21H37NO4	1.54989	0.0350036	0.510338	-0.970476	insignificant	1.55631	0.0399897	0.714708	-0.484575	insignificant
47	Carnitine ph-C1	C14H19NO4	1.86251	0.00113069	0.195392	-2.35556	down	2.2507	0.00356468	0.00129627	-9.59142	down
48	11-Dehydrocorticosterone	C21H28O4	1.65581	0.00372929	0.0901433	-3.47164	down	1.85316	0.00747563	5.43745	2.44293	up
49	Carnitine C3:0	C10H19NO4	1.69477	0.00159363	0.609984	-0.713158	insignificant	1.74728	0.0143768	0.645281	-0.632001	insignificant
50	Leu-Val-Ser	C14H27N3O5	1.30505	0.0394139	1.30479	0.383819	insignificant	2.04447	0.00227329	0.561853	-0.831736	insignificant
51	Phytosphingosine	C18H39NO3	1.60034	0.027189	4.27585	2.09621	up	1.86005	0.0123769	0.199811	-2.32329	down
52	LPC(14:1/0:0)	C22H44NO7P	1.73229	0.0308307	0.415027	-1.26872	down	1.71396	0.00650802	0.570287	-0.81024	insignificant
53	LPC(0:0/18:1)	C26H52NO7P	1.82665	0.000135092	1.40073	0.486177	insignificant	1.97281	0.00169805	0.837912	-0.25513	insignificant
54	LPE(17:1/0:0)	C22H44NO7P	1.58247	0.0175873	0.675878	-0.565165	insignificant	1.45699	0.0334288	0.847945	-0.237958	insignificant
55	LPC(16:2/0:0)	C24H46NO7P	1.5374	0.00167308	2.04805	1.03425	up	1.50199	0.0339795	0.671367	-0.574826	insignificant
56	3-Methylcrotonyl-Glycine	C7H11NO3	1.63338	0.0341854	0.260414	-1.94112	down	1.62145	0.0243574	1.6808	0.749148	insignificant
57	1-Aminocyclohexanecarboxylic acid	C7H13NO2	1.48087	3.51844e-06	12.3467	3.62605	up	1.54367	0.0190519	0.753843	-0.407664	insignificant
58	Hyp-Trp	C16H19N3O4	1.80618	0.000459868	1.92827	0.947308	insignificant	2.10203	0.000429124	0.478534	-1.06331	down

## Sheet: Supplementary Table S2
Supplementary Table S2. The overlapped differentially changed metabolites between "Model vs. Control" and "SW033291 vs. Model" comparisons in liver metabolomics
No.	Metabolite	Formula	Model vs. Control					SW033291 vs. Model
			VIP	p-value	FC	Log2(FC)	up-down-Regulation	VIP	p-value	FC	Log2(FC)	up-down-Regulation
1	(R)-(-)-2-phenylglycine	C8H11NO	1.48952	0.0185661	0.766894	-0.382901	insignificant	1.67962	0.000342175	2.16769	1.11616	up
2	(±)-α-CMBHC	C19H28O4	1.73741	0.00966115	4.44574	2.15242	up	1.36217	0.0179856	0.360354	-1.47251	down
3	(±)11(12)-DiHETE	C20H32O4	1.98285	0.00105542	0.000906717	-10.1071	down	1.77828	0.0089882	3043.6	11.5716	up
4	(±)14(15)-DiHETE	C20H32O4	1.70731	0.0013384	0.37061	-1.43202	down	1.60012	0.00411638	4.06499	2.02325	up
5	(±)16-HETE	C20H32O3	1.98229	0.00111083	826.39	9.69068	up	1.66068	0.00416463	3.62334	1.85732	up
6	(±)17(18)-DiHETE	C20H32O4	1.70731	0.0013384	0.37061	-1.43202	down	1.60012	0.00411638	4.06499	2.02325	up
7	(±)17-HETE	C20H32O3	1.98229	0.00111083	826.39	9.69068	up	1.66068	0.00416463	3.62334	1.85732	up
8	(±)18-HETE	C20H32O3	1.98229	0.00111083	826.39	9.69068	up	1.66068	0.00416463	3.62334	1.85732	up
9	(±)7(8)-DiHDPE(A)	C22H34O4	1.62947	0.00403469	0.158337	-2.65893	down	1.51918	0.000386454	11.3457	3.50408	up
10	(±)8(9)-DiHETE	C20H32O4	1.98285	0.00105542	0.000906717	-10.1071	down	1.77828	0.0089882	3043.6	11.5716	up
11	1-Hydroxylamino-2-phenylethane	C8H11NO	1.48952	0.0185661	0.766894	-0.382901	insignificant	1.67962	0.000342175	2.16769	1.11616	up
12	1-Methyladenine	C6H7N5	1.63729	0.0265472	0.587822	-0.766548	insignificant	1.70556	6.84408e-05	1.92989	0.948516	insignificant
13	11-Dehydrocorticosterone	C21H28O4	1.69976	0.0394283	0.0596568	-4.06717	down	1.48022	0.0132798	7.64265	2.93407	up
14	12,13-dihydroxy-9Z-octadecenoic acid (12,13-DiHOME)	C18H34O4	1.66223	0.00400065	0.473067	-1.07988	down	1.66488	0.0274428	18.2862	4.19269	up
15	15-deoxy-δ-12,14-PGJ2	C20H28O3	1.41521	0.0371325	0.581279	-0.782698	insignificant	1.65236	0.00772898	0.389438	-1.36053	down
16	2,3-Diaminopropionic-acid	C3H8N2O2	1.54944	0.0372747	0.445075	-1.16788	down	1.4948	0.0146262	2.40636	1.26685	up
17	2,6-Diaminooimelic Acid	C7H14N2O4	1.31031	0.0280192	0.479991	-1.05892	down	1.21523	0.00710688	1.80693	0.85354	insignificant
18	2-Acetylfuran	C6H6O2	1.82751	0.000798074	0.704272	-0.505795	insignificant	1.45527	0.00389139	0.587052	-0.768441	insignificant
19	2-Aminoisobutyric Acid	C4H9NO2	1.22548	0.0344006	0.344087	-1.53916	down	1.21498	0.00246871	3.1675	1.66334	up
20	2-Octanamidoacetic acid	C10H19NO3	1.40413	0.0374213	0.443895	-1.17171	down	1.2732	0.0443558	2.38039	1.2512	up
21	3-Methyladenine	C6H7N5	1.44004	0.021363	0.654591	-0.611334	insignificant	1.58556	0.003644	2.9328	1.55228	up
22	3-Methylcrotonyl Glycine	C7H11NO3	1.6097	0.0060922	0.452707	-1.14335	down	1.5726	0.0485854	5.5524	2.47311	up
23	3-Methylcrotonyl-Glycine	insignificant	1.23945	0.00369632	0.42566	-1.23223	down	1.21311	0.0188459	3.08561	1.62556	up
24	3-hydroxyphenylacetic acid	C8H8O3	1.5925	0.0362421	0.329976	-1.59957	down	1.41149	0.0375609	2.18423	1.12713	up
25	4,5-Diaminofluorescein(DAF-2)	C20H14N2O5	1.34387	0.0202077	0.252025	-1.98836	down	1.2058	0.017482	3.31098	1.72726	up
26	4-Aminomethylpyrimidine	C5H7N3	1.20415	0.0454711	0.790115	-0.339866	insignificant	1.30484	0.0335563	2.07623	1.05397	up
27	4-Hydroxy-3-methoxybenzaldehyde	C8H8O3	1.32527	0.0301986	1.12925	0.175364	insignificant	1.24843	0.0252743	0.886117	-0.174432	insignificant
28	5-Hydroxy-2'-deoxyuridine	C9H12N2O6	1.21839	0.0480676	1.22488	0.292646	insignificant	1.35568	0.0127348	1.27836	0.354299	insignificant
29	5-Methyl-2'-deoxycytidine	C10H15N3O4	1.60852	0.00991256	0.504309	-0.987619	insignificant	1.62585	0.000104534	1.94086	0.956697	insignificant
30	6-keto-PGF1α	C20H34O6	1.49863	0.00213018	6.77423	2.76006	up	1.521	0.00674865	2.41282	1.27072	up
31	9(S)-HpOTrE	C18H30O4	1.40108	0.0374583	0.548561	-0.866277	insignificant	1.26548	0.0393453	1.75286	0.809713	insignificant
32	9,10-dihydroxyoctadecenoic acid (9,10-DiHOME)	C18H34O4	1.64991	0.00386017	0.483629	-1.04803	down	1.66586	0.0270301	18.0476	4.17373	up
33	Arg-Glu	C11H21N5O5	1.56104	0.00407105	0.566655	-0.819458	insignificant	1.67437	0.00434093	4.0834	2.02977	up
34	Arg-Gly	C8H17N5O3	1.434	0.0177768	0.739854	-0.434688	insignificant	1.59536	0.000221551	1.90283	0.928144	insignificant
35	Arg-Thr	C10H21N5O4	1.60923	0.00124856	0.48147	-1.05448	down	1.62366	0.000675156	3.1837	1.6707	up
36	Asp-Ile	C10H18N2O5	1.36804	0.0257039	1.26984	0.344651	insignificant	1.40657	0.0337069	1.73931	0.798518	insignificant
37	Asp-Leu	C10H18N2O5	1.36804	0.0257039	1.26984	0.344651	insignificant	1.40657	0.0337069	1.73931	0.798518	insignificant
38	Carnitine C12:3	C19H31NO4	1.98414	0.000233716	9589.26	13.2272	up	1.38081	0.00620383	0.605861	-0.722942	insignificant
39	Carnitine C18:2	C25H45NO4	1.46437	0.0020819	0.398986	-1.32559	down	1.13391	0.0169365	2.11065	1.07769	up
40	Carnitine C18:2-OH	C25H45NO5	1.50448	0.0310248	0.375101	-1.41465	down	1.47099	0.0312652	3.73575	1.9014	up
41	Carnitine C8:0	C15H29NO4	1.23995	0.0477889	2.92882	1.55032	up	1.27499	0.00443672	0.174902	-2.51538	down
42	Cholic acid	C24H40O5	1.4992	0.0159916	0.620919	-0.687522	insignificant	1.26481	0.0298057	1.97219	0.979802	insignificant
43	D-Malic acid	C4H6O5	1.45573	0.0239387	0.55051	-0.86116	insignificant	1.21491	0.0242389	1.3595	0.443074	insignificant
44	DL-Stachydrine	C7H14ClNO2	1.60808	0.00986056	0.468987	-1.09238	down	1.33818	0.00529017	1.68482	0.752591	insignificant
45	Diethanolamine	C4H11NO2	1.48029	0.0123501	0.567613	-0.817021	insignificant	1.40978	0.00225184	1.82618	0.868825	insignificant
46	Dioxindole	C8H7NO2	1.58271	0.00312882	0.464056	-1.10763	down	1.78228	0.0100711	4.35407e-05	-14.4873	down
47	Dl-2-Aminooctanoic Acid	C8H17NO2	1.31186	0.0384149	1.36265	0.446411	insignificant	1.77501	0.000276335	23.1633	4.53377	up
48	Docosahexaenoic Acid Glycine	C24H35NO3	1.70885	0.00020616	0.323478	-1.62826	down	1.57718	0.00318413	4.36964	2.12751	up
49	Epoxy-eicosapentaenoic-acid	C20H28O3	1.31228	0.0491288	0.588272	-0.765445	insignificant	1.78407	0.00194019	0.000201113	-12.2797	down
50	Gamma-Mercholic Acid	C24H40O5	1.4992	0.0159916	0.620919	-0.687522	insignificant	1.26481	0.0298057	1.97219	0.979802	insignificant
51	Glu-Cit	C11H20N4O6	1.73117	0.0108599	0.444364	-1.17019	down	1.47986	0.00259743	1.52787	0.611526	insignificant
52	Glutathione Reducedform	C10H17N3O6S	1.52873	0.0044394	1.67284	0.742303	insignificant	1.14649	0.0401178	0.667942	-0.582204	insignificant
53	Gly-Arg	C8H17N5O3	1.434	0.0177768	0.739854	-0.434688	insignificant	1.59536	0.000221551	1.90283	0.928144	insignificant
54	Gly-Leu	C8H16N2O3	1.37459	0.0224489	0.681863	-0.552446	insignificant	1.58173	0.00746573	2.81666	1.49399	up
55	Gly-Trp	C13H15N3O3	1.54423	0.00300665	0.486109	-1.04065	down	1.48736	0.0025782	2.55474	1.35318	up
56	Gly-Tyr	C11H14N2O4	1.3267	0.0337321	0.753002	-0.409275	insignificant	1.45672	0.0168659	1.96389	0.973718	insignificant
57	Hexadecanedioic acid	C16H30O4	1.41791	0.0481398	0.643781	-0.635358	insignificant	1.32255	0.0130766	1.34013	0.42237	insignificant
58	Hydroxyeicosapentaenoic-acid	C20H28O3	1.31228	0.0491288	0.588272	-0.765445	insignificant	1.78407	0.00194019	0.000201113	-12.2797	down
59	Ile-Asp	C10H18N2O5	1.36804	0.0257039	1.26984	0.344651	insignificant	1.40657	0.0337069	1.73931	0.798518	insignificant
60	Iminodiacetic acid	C4H7NO4	1.65684	0.0058874	0.395385	-1.33867	down	1.53376	0.00138431	2.30556	1.20512	up
61	Indole 3-carbinol	C9H9NO	1.35234	0.0325909	1.06381	0.089247	insignificant	1.27416	0.0227527	0.940917	-0.08786	insignificant
62	Indole-3-acetamide	C10H10N2O	1.64344	0.00294861	0.130956	-2.93285	down	1.48348	0.000856532	9.30254	3.21763	up
63	L-2-Aminobutyric acid	C4H9NO2	1.22548	0.0344006	0.344087	-1.53916	down	1.21498	0.00246871	3.1675	1.66334	up
64	L-Allothreonine	C4H9NO3	1.86356	0.00797068	0.391822	-1.35173	down	1.61726	0.00844812	2.27313	1.18468	up
65	L-Ascorbate	C6H8O6	1.51352	0.0254363	3.91015	1.96722	up	1.14446	0.0266321	2.11266	1.07906	up
66	L-Aspartic Acid	C4H7NO4	1.54177	0.0117377	0.422443	-1.24317	down	1.48974	0.00106128	2.24946	1.16958	up
67	L-Carnosine	C9H14N4O3	1.74449	0.00428083	0.674454	-0.568208	insignificant	1.60694	0.00793078	1.8312	0.87279	insignificant
68	L-Citrulline	C6H13N3O3	1.74791	0.00511389	0.491387	-1.02507	down	1.69701	0.00116684	2.3985	1.26213	up
69	L-Glutamic Acid	C5H9NO4	1.30545	0.0262938	0.559315	-0.838267	insignificant	1.41561	0.011079	2.14378	1.10016	up
70	L-Homocitrulline	C7H15N3O3	1.38377	0.0251213	0.746822	-0.421163	insignificant	1.3407	0.015114	1.57674	0.656943	insignificant
71	L-Isserine	C3H7NO3	1.72111	0.0132338	0.502332	-0.993287	insignificant	1.64157	0.0040239	2.52975	1.339	up
72	L-Ornithine	C5H13ClN2O2	1.5356	0.00856494	0.721051	-0.471827	insignificant	1.67318	0.00144804	2.83684	1.50429	up
73	L-Serine	C3H7NO3	1.53552	0.0144405	0.570421	-0.809901	insignificant	1.61301	0.00031464	2.28622	1.19296	up
74	L-Theanine	C7H14N2O3	1.72741	0.000698951	2.34724	1.23096	up	1.26395	0.0269259	1.3469	0.429648	insignificant
75	L-Thyroxine	C15H11I4NO4	1.55415	0.0214741	1.72979	0.790598	insignificant	1.50029	0.00649211	2.13411	1.09364	up
76	L-Tryptophan	C11H12N2O2	1.30335	0.0313951	0.615315	-0.700604	insignificant	1.4295	0.00131025	2.28759	1.19383	up
77	L-kynurenine	C10H12N2O3	1.30556	0.0331955	0.677594	-0.561506	insignificant	1.57667	0.00338456	2.93495	1.55334	up
78	L-threo-3-Methylaspartate	C5H9NO4	1.28884	0.0355637	0.384652	-1.37837	down	1.54619	0.00422399	2.92993	1.55087	up
79	LPC(0:0/17:0)	C25H52NO7P	1.41371	0.0241341	0.926137	-0.110702	insignificant	1.2451	0.029534	0.94374	-0.0835393	insignificant
80	LPC(17:0/0:0)	C25H52NO7P	1.59319	0.011601	0.910677	-0.134989	insignificant	1.51136	0.00268926	0.923736	-0.114447	insignificant
81	LPE(0:0/18:2)	C23H44NO7P	1.78124	0.000805756	0.440034	-1.18431	down	1.25003	0.0249833	1.5138	0.598171	insignificant
82	LPE(0:0/20:5)	C25H42NO7P	1.79857	0.0148001	0.129936	-2.94413	down	1.47353	0.0213067	2.65102	1.40655	up
83	LPE(18:2/0:0)	C23H44NO7P	1.75302	0.00179378	0.410728	-1.28374	down	1.21358	0.0224337	1.42485	0.510814	insignificant
84	LPE(20:5/0:0)	C25H42NO7P	1.79857	0.0148001	0.129936	-2.94413	down	1.47353	0.0213067	2.65102	1.40655	up
85	Leu-Gly-Phe	C17H25N3O4	1.29839	0.0350889	0.56528	-0.822963	insignificant	1.52763	0.0161998	4.25831	2.09028	up
86	Lys-Ser	C9H19N3O4	1.24636	0.0211831	0.619277	-0.691344	insignificant	1.27364	0.00475952	1.92488	0.944769	insignificant
87	Lys-Val	C11H23N3O3	1.26897	0.0478328	0.793373	-0.333928	insignificant	1.7101	4.07242e-06	2.06078	1.04319	up
88	N,N-Dimethylarginine	C8H18N4O2	1.52215	0.021189	0.632504	-0.660854	insignificant	1.71709	0.00196149	4.64177	2.21467	up
89	N,N-Dimethylglycine	C4H9NO2	1.22548	0.0344006	0.344087	-1.53916	down	1.21498	0.00246871	3.1675	1.66334	up
90	N-(2-hydroxyethyl)-3-pyridinecarboxamide	C8H10N2O2	1.3536	0.0345413	0.791991	-0.336444	insignificant	1.66468	0.000109314	2.01431	1.01029	up
91	N-Acetyl-5-Hydroxytryptamine	C12H14N2O2	1.60107	0.00318565	0.560394	-0.835486	insignificant	1.64094	3.88215e-05	2.46494	1.30155	up
92	N-Acetyl-L-phenylalanine	C11H13NO3	1.55805	0.00427756	0.353839	-1.49883	down	1.48412	0.00743649	3.77436	1.91623	up
93	N-Acetylaspartate	C6H9NO5	1.41411	0.0398971	2.0716	1.05074	up	1.37963	0.0157372	0.332996	-1.58642	down
94	N-Amidino-L-Aspartate	C5H9N3O4	1.413	0.0348375	1.86877	0.902091	insignificant	1.39905	0.0106574	0.378212	-1.40273	down
95	N-Cinnamylglycine	C11H11NO3	1.57729	0.00748592	1.21427	0.280089	insignificant	1.47391	0.00358682	1.16527	0.220661	insignificant
96	N-butylglycine	C6H11NO3	1.62554	0.0255853	0.397917	-1.32946	down	1.47385	0.0166444	2.07304	1.05175	up
97	N6-Succinyl Adenosine	C14H17N5O8	1.40779	0.0330043	0.625007	-0.678055	insignificant	1.38341	0.0115088	1.7867	0.837293	insignificant
98	Phe-Ala-Leu	C18H27N3O4	1.59498	0.0329428	0.243364	-2.03881	down	1.4771	0.00533912	5.95434	2.57394	up
99	Phytosphingosine	C18H39NO3	1.71334	0.00363503	2.08265	1.05842	up	1.18339	0.0201679	0.618796	-0.692464	insignificant
100	Pro-Ala	C8H14N2O3	1.37022	0.0138434	0.647606	-0.626812	insignificant	1.63472	0.00450939	3.7827	1.91941	up
101	Pro-Gln	C10H17N3O4	1.22978	0.0240231	0.677656	-0.561375	insignificant	1.64617	0.000102637	3.34501	1.74201	up
102	Pro-Lys	C11H21N3O3	1.49756	0.0289024	0.653267	-0.614255	insignificant	1.68882	0.00921832	3.57952	1.83977	up
103	Pro-Met	C10H18N2O3S	1.47602	0.0110102	0.67242	-0.572566	insignificant	1.6767	0.00108956	3.16036	1.66009	up
104	Pro-Phe	C14H18N2O3	1.38888	0.034158	0.565918	-0.821335	insignificant	1.64228	0.00807918	4.45921	2.15679	up
105	Quinmerac	C11H8ClNO2	1.84373	0.000355304	0.825313	-0.276987	insignificant	1.6852	0.000807122	0.85239	-0.230415	insignificant
106	Quinoline-4-carboxylic acid	C10H7NO2	1.49679	0.00829002	0.642698	-0.637787	insignificant	1.52132	0.00103107	2.01275	1.00917	up
107	SDMA	C8H18N4O2	1.57904	0.0300762	0.560255	-0.835845	insignificant	1.71916	0.00249425	5.10657	2.35235	up
108	Sarcosine	C3H7NO2	1.64571	0.00544892	0.486515	-1.03944	down	1.32828	0.013987	1.71432	0.777638	insignificant
109	Ser-Glu	C8H14N2O6	1.38873	0.0230146	0.581849	-0.781282	insignificant	1.37412	0.00789024	1.73139	0.791928	insignificant
110	Sphingosine 1-phosphate	C18H38NO5P	1.61528	0.00188935	8.24687	3.04385	up	1.20829	0.0281833	1.74296	0.801536	insignificant
111	Thr-Val-Ile	C15H29N3O5	1.16926	0.0259461	0.519827	-0.943897	insignificant	1.51039	3.98008e-05	4.02136	2.00768	up
112	Thymine	C5H6N2O2	1.5303	0.0112806	0.635484	-0.654071	insignificant	1.36979	0.0160785	1.56848	0.649364	insignificant
113	Tiglylglycine	C7H11NO3	1.55441	0.00295914	0.53243	-0.909336	insignificant	1.27277	0.00902393	1.72532	0.786861	insignificant
114	Tyr-Gly	C11H14N2O4	1.32395	0.033675	0.77973	-0.358953	insignificant	1.38497	0.046539	1.84037	0.879999	insignificant
115	Tyr-Pro	C14H18N2O4	1.24327	0.0458267	0.667507	-0.583145	insignificant	1.5189	0.0134813	2.78643	1.47842	up
116	Urocanic Acid	C6H6N2O2	1.33282	0.0213246	0.72583	-0.462296	insignificant	1.6171	0.000179948	2.26132	1.17716	up
117	Val-Asn	C9H17N3O4	1.42428	0.00781442	0.497891	-1.0061	down	1.3696	0.00525603	2.24426	1.16624	up
118	alpha-Muricholic acid	C24H40O5	1.4992	0.0159916	0.620919	-0.687522	insignificant	1.26481	0.0298057	1.97219	0.979802	insignificant
119	aminoisobutyric acid	C4H9NO2	1.22548	0.0344006	0.344087	-1.53916	down	1.21498	0.00246871	3.1675	1.66334	up
120	beta-Muricholic acid	C24H40O5	1.4992	0.0159916	0.620919	-0.687522	insignificant	1.26481	0.0298057	1.97219	0.979802	insignificant
121	α-Hydroxyglutaric Acid (sodium salt)	C5H8O5	1.48223	0.0149431	1.51479	0.599115	insignificant	1.24309	0.0444906	1.61393	0.690575	insignificant

## Sheet: Supplementary Table S3
Supplementary Table S3. The overlapped differentially expressed genes between "Model vs. Control" and "SW033291 vs. Model" comparisons in liver transcriptomics
No.	Gene	Model vs. Control			SW033291 vs. Model
		Log2(FC)	q-value	up-down-Regulation	Log2(FC)	q-value	up-down-Regulation
1	Mup17	3.85886	0.00109863	up	2.39751	0.0475987	up
2	Tgtp2	1.18515	0.00390697	up	-1.06421	0.033333	down
3	Mup19	1.49468	0.000635	up	1.36415	0.00824721	up
4	Ces2a	-1.51728	4.09e-15	down	1.66609	1.1054e-19	up
5	Gm42048	2.33686	0.00314698	up	-1.19978	0.000375062	down
6	Cidea	6.42047	0.000835	up	-4.38139	0.000354271	down
7	Cyp17a1	1.13075	0.000387	up	1.06892	0.000446851	up
8	Cyp21a1	2.20398	2.86e-12	up	-1.04457	0.00334374	down
9	Cyp26a1	-2.29998	1.07e-06	down	2.12346	7.85543e-09	up
10	Cyp3a11	-2.78996	2.46e-18	down	2.22442	8.14804e-13	up
11	Adgre1	1.06483	0.000279	up	-1.31044	0.000322544	down
12	Gstm1	-1.0853	0.00257046	down	1.09331	0.005519	up
13	Gstm3	-2.43647	0.0158507	down	2.97395	4.63997e-06	up
14	Myc	-1.15415	0.000915	down	1.71548	0.00892809	up
15	Hectd2	1.39094	0.000212	up	-1.13841	0.000947891	down
16	Cyp2c55	-1.80597	0.00332209	down	6.56662	3.5086e-76	up
17	Cplane1	2.275	1.95e-11	up	-1.32237	0.0134494	down
18	Prg4	1.21156	1.6e-07	up	1.1444	0.0461281	up

## Sheet: Supplementary Table S4
Supplementary Table S4. The integrated analysis of liver transcriptomics and liver metabolomics
No.	Pathway Name	Total	Hits	Impact	p	Metabolite	Gene
1	Glycine, serine and threonine metabolism	90	6	0.20455	7.1032e-07	N,N-Dimethylglycine
						L-Allothreonine
						L-Aspartic Acid
						β-Alanine
						L-Serine
						L-Tryptophan
2	Arginine biosynthesis	42	4	0.37143	1.4178e-05	L-Citrulline
						L-Ornithine
						L-Aspartic acid
						L-Glutamic acid
3	Central carbon metabolism in cancer	104	5	0.098214	3.2034e-05	L-Glutamic acid	Myc
						L-Serine
						L-Tryptophan
						L-Aspartic acid
4	Histidine metabolism	71	4	0.14516	0.00011419	L-Aspartic acid
						L-Carnosine
						Urocanic acid
						L-Glutamic acid
5	Linoleic acid metabolism	78	4	0.82927	0.00016464	9,10-dihydroxyoctadecenoic acid (9,10-DiHOME)	Cyp2c55
						12,13-dihydroxy-9Z-octadecenoic acid (12,13-DiHOME)	Cyp3a11
6	Glutathione metabolism	103	4	0.24638	0.00047842	L-Glutamic acid	Gstm1
						L-Ornithine	Gstm3
7	Steroid hormone biosynthesis	188	5	0.7868	0.00051824	11-Dehydrocorticosterone	Cyp17a1
							Cyp21a1
							Cyp3a11
8	Aminoacyl-tRNA biosynthesis	118	4	0.041237	0.00079888	L-Tryptophan
						L-Serine
						L-Aspartic acid
						L-Glutamic acid
9	Tryptophan metabolism	130	4	0.088	0.0011465	L-Kynurenine
						1H-Indole-3-acetamide
						L-Tryptophan
						N-Acetylserotonin
10	Protein digestion and absorption	141	4	0	0.001548	L-Glutamic acid
						L-Aspartic acid
						L-Tryptophan
						L-Serine
11	Alanine, aspartate and glutamate metabolism	66	3	0.37705	0.0016496	L-Aspartic acid
						N-Acetyl-L-aspartic acid
						L-Glutamic acid
12	Sphingolipid metabolism	73	3	0.11475	0.0022037	Phytosphingosine
						Sphingosine 1-phosphate
						L-Serine
13	ABC transporters	186	4	0	0.0042194	L-Ornithine
						L-Aspartic acid
						L-Glutamic acid
						L-Serine
14	Glyoxylate and dicarboxylate metabolism	93	3	0.034091	0.0043763	L-Serine
						L-Glutamic acid
						L-threo-3-Methylaspartate
15	Chemical carcinogenesis	194	4	0.047297	0.0048986		Cyp2c55
							Gstm1
							Gstm3
							Cyp3a11
16	Cysteine and methionine metabolism	115	3	0.067961	0.0078875	L-Serine
						L-Aspartic acid
						L-Alpha-aminobutyric acid
17	Retinol metabolism	116	3	1.5763	0.008077		Cyp26a1
							Cyp3a11
							Cyp2c55
18	Arginine and proline metabolism	128	3	0.068376	0.010562	L-Ornithine
						Sarcosine
						L-Glutamic acid
19	African trypanosomiasis	46	2	0	0.011624	L-Kynurenine
						L-Tryptophan
20	Drug metabolism - other enzymes	151	3	0.15556	0.016449		Ces2a
							Gstm1
							Gstm3
21	Arachidonic acid metabolism	164	3	0.8547	0.020446	15-Deoxy-d-12,14-PGJ2	Cyp2c55
						6-keto-PGF1α
22	beta-Alanine metabolism	64	2	0.092593	0.021747	L-Aspartic acid
						L-Carnosine
23	Butanoate metabolism	69	2	0.018182	0.025025	D-Malic acid
						L-Glutamic acid
24	Hepatocellular carcinoma	186	3	0.016949	0.028329		Myc
							Gstm1
							Gstm3
25	Platinum drug resistance	81	2	0	0.033649		Gstm1
							Gstm3
26	Mineral absorption	81	2	0	0.033649	L-Tryptophan
						L-Serine
27	Cortisol synthesis and secretion	81	2	0.084746	0.033649		Cyp21a1
							Cyp17a1
28	Phenylalanine metabolism	83	2	0	0.035185	N-Acetyl-L-phenylalanine
						3-Hydroxyphenylacetic acid
29	D-Arginine and D-ornithine metabolism	12	1	0	0.041952	L-Ornithine

## Sheet: Supplementary Table S5
Supplementary Table S5. The integrated analysis of liver transcriptomics and serum metabolomics
No.	Pathway Name	Total	Hits	Impact	p	Metabolite	Gene
1	Linoleic acid metabolism	78	4	0.95122	7.2347e-06	Arachidonic acid	Cyp2c55
						13(R)-HODE	Cyp3a11
2	Steroid hormone biosynthesis	188	5	0.7868	1.1158e-05	11-Dehydrocorticosterone	Cyp17a1
							Cyp21a1
							Cyp3a11
							Cyp2c55
3	Chemical carcinogenesis	194	4	0.047297	0.00025645		Cyp2c55
							Gstm1
							Gstm3
							Cyp3a11
4	Retinol metabolism	116	3	1.5763	0.00087579		Cyp26a1
							Cyp3a11
							Cyp2c55
5	Drug metabolism - other enzymes	151	3	0.15556	0.001873		Ces2a
							Gstm1
							Gstm3
6	Hepatocellular carcinoma	186	3	0.016949	0.0033863		Myc
							Gstm1
							Gstm3
7	Platinum drug resistance	81	2	0	0.0078182		Gstm1
							Gstm3
8	Ovarian steroidogenesis	81	2	0.029412	0.0078182	Arachidonic acid	Cyp17a1
9	Cortisol synthesis and secretion	81	2	0.084746	0.0078182		Cyp21a1
							Cyp17a1
10	Nicotinate and nicotinamide metabolism	98	2	0	0.011278	6-Hydroxynicotinic acid
						Trigonelline
11	Glutathione metabolism	103	2	0.17391	0.012403		Gstm1
							Gstm3
12	Tyrosine metabolism	118	2	0.0080645	0.016059	2-(4-Hydroxyphenyl) ethanol
						L-Thyroxine
13	Aldosterone synthesis and secretion	123	2	0	0.017369	Arachidonic acid	Cyp21a1
14	Thyroid hormone signaling pathway	129	2	0.037736	0.018999	2-(4-Hydroxyphenyl)ethanol	Myc
15	Fluid shear stress and atherosclerosis	152	2	0.019048	0.025817		Gstm1
							Gstm3
16	Inflammatory mediator regulation of TRP channels	162	2	0.033708	0.02905	Arachidonic acid	Cyp2c55
17	Arachidonic acid metabolism	164	2	0.98291	0.029715	Arachidonic acid	Cyp2c55
18	Drug metabolism - cytochrome P450	169	2	0.037736	0.031406		Gstm1
							Gstm3
19	Cushing syndrome	172	2	0.043103	0.032438		Cyp21a1
							Cyp17a1
20	Serotonergic synapse	173	2	0	0.032785	Arachidonic acid	Cyp2c55
21	Metabolism of xenobiotics by cytochrome P450	188	2	0.32967	0.038168		Gstm1
							Gstm3
